# Supplementary material for: Expression of Selenoprotein Genes and Association with Selenium Status in Colorectal Adenoma and Colorectal Cancer
Source: Nutrients. 2018 Nov 21;10(11):1812. doi: 10.3390/nu10111812 (PMC6266908; doi:10.3390/nu10111812)
Supplement: Supplementary file 1 [file nutrients-10-01812-s001.zip]

Archive with 5 entries (5 files):
- Figure S1revised 240918.pptx
- Supplementary Figure S1 legend.docx
- Table S1 Selenoprotein gene assays.docx
- Table S2 SeP protein expression data from HPA.xlsx
- Table S3 SeP Expression Se status.xlsx
