# Supplementary material for: Expression of Selenoprotein Genes and Association with Selenium Status in Colorectal Adenoma and Colorectal Cancer
Source: Nutrients. 2018 Nov 21;10(11):1812. doi: 10.3390/nu10111812 (PMC6266908; doi:10.3390/nu10111812)
Supplement: Supplementary file 1 [file nutrients-10-01812-s001.zip › Table S2 SeP protein expression data from HPA.xlsx]

## Sheet: Table S2
Supplementary Table S2: Protein levels of selenoproteins in normal and colorectal cancer tissues in The Human Protein Atlas (https://www.proteinatlas.org/; accessed October 23 2018)
	Selenoprotein and associated proteins (with colour coded reliability score)*
Tissue Expression	GPX1	GPX2	GPX3	GPX4	SELENOF	SELENOH	SELENOK	SELENON	SELENOP	SELENOS	SELENOW	SEPHS2	SELENBP1	TXNRD1	TXNRD2	TXNRD3	SOD2
Normal colon	low	ND	low	low	NA	medium	ND	low	medium	low	NA	ND	low	medium	NA	ND	medium
Colorectal cancer (Number of samples assessed)	12	12	9	11	NA	11	12	11	10	12	NA	12	12	12	11	12	12
high expression	0	3	0	0		2	0	1	0	4		0	1	7	2	3	0
medium expression	3	7	1	0		6	0	4	10	7		8	1	5	9	4	7
low expression	4	0	1	0		1	9	2	0	1		1	7	0	0	5	5
not detected	5	2	7	11		2	3	4	0	0		3	3	0	0	0	0
Abbreviations: ND = not detected, NA = not available
*Reliability score of the data as assesssed by the Human Protein Atlas from lowest to highest (see https://www.proteinatlas.org/about/help#4):
uncertain
approved
supported
enhanced
