# Supplementary material for: Expression of Selenoprotein Genes and Association with Selenium Status in Colorectal Adenoma and Colorectal Cancer
Source: Nutrients. 2018 Nov 21;10(11):1812. doi: 10.3390/nu10111812 (PMC6266908; doi:10.3390/nu10111812)
Supplement: Supplementary file 1 [file nutrients-10-01812-s001.zip › Table S3 SeP Expression Se status.xlsx]

## Sheet: Table S3
Supplementary Table S3: Spearman correlation values for tissue selenoprotein gene expression and serum selenium status in cancer and adenoma patients from Ireland
Gene		cancer tissue (N=17)	matched cancer normal tissue (N=14)	adenoma tissue (N=13)	matched adenoma normal tissue (N=12)	cancer tissue (N=18)	matched cancer normal tissue (N=17)	adenoma tissue (N=38)	matched adenoma normal tissue(N=31)
		serum selenium	serum selenium	serum selenium	serum selenium	serum SELENOP	serum SELENOP	serum SELENOP	serum SELENOP
SELENOP	Correlation Coefficient	-0.00490196	-0.171617	0.10989	-0.048951	0.0318881	0.194665	0.146632	0.00262123
	Sigma (2-tailed)	0.985103	0.557442	0.72081	0.879919	0.900042	0.486915	0.379689	0.988834
SELENOS	Correlation Coefficient	0.357843	-0.125275	0.043956	0.013986	0.0327892	0.202237	0.0200241	0.262526
	Sigma (2-tailed)	0.158464	0.669582	0.886619	0.96559	0.897231	0.469783	0.905018	0.153642
GPX1	Correlation Coefficient	0.0478234	0.252747	0.197802	0.0595447	-0.0132201	0.550367	0.142036	0.198004
	Sigma (2-tailed)	0.855375	0.383315	0.517131	0.854155	0.958478	0.0335128	0.394965	0.285633
GPX2	Correlation Coefficient	-0.286765	-0.432967	0	-0.048951	-0.210554	-0.290104	-0.00612826	-0.104446
	Sigma (2-tailed)	0.264446	0.12201	1	0.879919	0.401673	0.29424	0.970871	0.576048
GPX3	Correlation Coefficient	0.0490196	0.410989	0.0879121	-0.0979021	-0.028998	0.378298	0.0523062	0.212097
	Sigma (2-tailed)	0.851794	0.144333	0.775195	0.762122	0.909064	0.16442	0.755132	0.252016
GPX4	Correlation Coefficient	-0.125077	0.178022	0.186813	-0.251748	-0.366527	0.327006	0.125082	0.0903226
	Sigma (2-tailed)	0.63243	0.542597	0.541124	0.429919	0.134642	0.234173	0.454312	0.628941
SELENOF	Correlation Coefficient	0.72549	0.134066	0.324176	0.220666	0.0101606	-0.289864	-0.155269	-0.0758141
	Sigma (2-tailed)	0.000980148	0.64772	0.279882	0.490702	0.968082	0.294658	0.351942	0.685218
SEPHS2	Correlation Coefficient	0.0367647	-0.0593407	0.104396	0.132867	0.125369	0.0130072	0.0425648	-0.18871
	Sigma (2-tailed)	0.888593	0.840302	0.734304	0.680598	0.620124	0.963304	0.799699	0.309303
SELENBP1	Correlation Coefficient	0.00735294	-0.0681319	0.28022	-0.524476	0.00142674	-0.0980358	0.15505	-0.2375
	Sigma (2-tailed)	0.977656	0.816984	0.353764	0.0800194	0.995517	0.728148	0.35263	0.198267
SELENOH	Correlation Coefficient	0.245098	0.349451	0.285714	0.153846	-0.386433	-0.281534	-0.197746	-0.0455691
	Sigma (2-tailed)	0.343047	0.22069	0.344	0.633091	0.113181	0.309374	0.234022	0.807682
SELENOW	Correlation Coefficient	-0.0637255	-0.191209	0.00549451	0.0559441	0.0271102	-0.490763	-0.123106	-0.366972
	Sigma (2-tailed)	0.808021	0.512584	0.985787	0.862898	0.914963	0.0632398	0.461529	0.0422833
SELENON	Correlation Coefficient	0.333333	-0.125275	0.0384615	0.0839161	-0.182923	-0.284548	-0.231645	-0.0375
	Sigma (2-tailed)	0.191058	0.669582	0.900724	0.795415	0.467517	0.304001	0.161702	0.841261
SELENOK	Correlation Coefficient	0.661765	0.569231	0.0990372	0.322242	0.144714	0.0723118	0.0420246	0.112713
	Sigma (2-tailed)	0.00380916	0.0336194	0.747531	0.307014	0.566697	0.797873	0.80219	0.546044
TXNRD1	Correlation Coefficient	0.502451	0.283516	-0.175824	-0.0629371	-0.0156395	-0.391284	-0.440639	-0.187317
	Sigma (2-tailed)	0.039833	0.325966	0.56558	0.845931	0.950887	0.14924	0.00562646	0.312952
TXNRD2	Correlation Coefficient	-0.10049	0.107692	0.115385	0.188811	-0.493513	-0.305516	0.0869898	0.1375
	Sigma (2-tailed)	0.701167	0.714031	0.70739	0.556737	0.037404	0.268143	0.603542	0.460744
TXNRD3	Correlation Coefficient	-0.254902	0.261538	0.0549451	0.181818	-0.478588	-0.0454127	-0.0320639	0.159274
	Sigma (2-tailed)	0.32346	0.366411	0.858504	0.571701	0.0445164	0.872325	0.848446	0.392086
SOD2	Correlation Coefficient	-0.0269608	0.142857	-0.00549451	-0.398601	-0.162739	-0.181075	0.196411	-0.342742
	Sigma (2-tailed)	0.918191	0.626117	0.985787	0.199335	0.518798	0.518388	0.237258	0.0590917
